# Supplementary material for: The Cost-Effectiveness of Mobile Health (mHealth) Interventions for Older Adults: Systematic Review
Source: Int J Environ Res Public Health. 2020 Jul 22;17(15):5290. doi: 10.3390/ijerph17155290 (PMC7432315; doi:10.3390/ijerph17155290)
Supplement: Supplementary file 1 [file ijerph-17-05290-s001.zip]

Archive with 2 entries (2 files):
- Supplementary File 1 mHealth SLR 20191216-R1.docx
- Supplementary File 2 mHealth SLR 20191216-R1.docx
